# Supplementary material for: Malignant craniopharyngiomas: Institutional experience and literature review
Source: Brain Pathol. 2026 Jan 5;36(4):e70068. doi: 10.1111/bpa.70068 (PMC13238868; doi:10.1111/bpa.70068)
Supplement: Supplementary file 1 — Table S1. A summary of all the 44 malignant craniopharyngiomas published before July 2024 (current case included). F, female; GTR, gross‐total resection; NTR, near‐total resection; M, male; SCC, squamous cell carcinoma; STR, subtotal resection. [file BPA-36-e70068-s001.xlsx]

## Sheet: Literature Review - Final
Reference	Sex	Transformation or de novo	Age at Initial Diagnosis of Benign Tumor (Years)	Histologic Variant of Benign Tumor	Radiation Before Transformation (Dosage, Gy)	Time to Malignant Transformation (Years)	Age at Diagnosis of Malignant Tumor (Years)	Histology of Malignant Cells	Tumor Size (cm)	Extent of Resection	Radiation After Transformation (Gy)	Chemotherapy (Yes/No)	Outcome	PFS (Months)	OS (Months)
Akachi et al	F	Transformation	7	/	6056 rads in 37 fractions	3	10	SCC	/	STR	/	N	Deceased	8	8
Nelson et al	F	Transformation	14	Adamantinomatous	/	35	49	SCC	/	STR	/	N	Deceased	3	3
Suzuki et al	M	Transformation	3	Adamantinomatous	/	8	11	SCC	/	STR	/	N	Deceased	3	3
Suzuki et al	M	Transformation	9	Adamantinomatous	/	5	14	SCC	/	STR	/	Y	Deceased	2	2
Virik et al	M	Transformation	24	Adamantinomatous	55 Gy	10	34	SCC	1.3	STR	/	Y	Deceased	10	10
Kristopaitis et al	F	Transformation	27	Adamantinomatous	52 Gy in 30 fractions plus iodine implants	15	42	SCC	/	STR	/	Y	Alive	/	/
Plowman et al	F	Transformation	6.5	Adamantinomatous	50 Gy in 30 fractions	14.5	21	/	/	STR	16 Gy in 4 fractions	Y	Deceased	6	6
Sakai et al	M	Transformation	3	/	/	14	17	/	/	STR	/	N	Deceased	36	36
Dong et al	M	de novo	/	/	/		16	/	/	/	/	N	NA	/	/
Yue et al	M	de novo	/	/	/	0	17	SCC	/	/	/	N	NA	/	/
Rodriguez et al	M	de novo	/	/	/	0	31	Odontogenic ghost cell	3.5	STR	/	N	Deceased	3	3
Rodriguez et al	F	Transformation	58	Adamantinomatous	/	5	63	SCC	2	STR	/	N	Deceased	2	2
Rodriguez et al	M	Transformation	14	Adamantinomatous	50 Gy	8	22	Myoepithelial carcinoma	2.5	STR	/	N	Deceased	12	12
Boongird et al	F	de novo	/	Adamantinomatous	/	0	46	/	2	STR	/	N	Deceased	0.25	0.25
Jaggon et al	F	de novo	/	/	/	0	46	/	/	STR	/	N	Deceased	0.5	0.5
Ujifuku et al	M	Transformation	32	Adamantinomatous	50 Gy in 25 fractions + 22 Gy	10	42	SCC	/	STR	/	Y	Deceased	1	1
Aquilina et al	M	Transformation	4	Adamantinomatous	/	8	12	SCC	/	STR	/	Y	Deceased	6	6
Aquilina et al	F	Transformation	6	Papillary	/	7	13	SCC	/	STR	/	Y	Deceased	10	/
Ishida et al	M	Transformation	6	Adamantinomatous	18 Gy	5	11	/	4	STR	/	Y	Alive	10	/
Lauriola et al	F	de novo	/	Adamantinomatous	/	0	66	/	/	STR	50 Gy	N	Deceased	15	15
Gao et al	F	Transformation	37	Adamantinomatous	/	4	41	Ameloblastic carcinoma	/	STR	/	N	Deceased	3	3
Lu et al	M	Transformation	8	Adamantinomatous	/	13	21	/	/	/	/	N	Alive	60	/
Sofela et al	F	Transformation	8	Adamantinomatous	50 Gy	3	11	SCC	3.4	NTR	/	Y	Alive	19	/
Negato et al	M	Transformation	12	Adamantinomatous	/	24	36	SCC	/	STR	/	Y	Alive	12	/
Signorelli et al	F	Transformation	11	Adamantinomatous	/	14	25	/	/	STR	/	N	Deceased	6	6
Wang et al	M	Transformation	29	Adamantinomatous	20 Gy with 8 Gy to periphery	2	31	/	3	STR	/	N	Deceased	5	5
Liu et al	F	de novo	/	/	/	0	33	/	3	/	/	N	Alive	6	/
Beer-Furlan et al	M	Transformation	20	/	/	20	40	SCC	/	STR	/	Y	Deceased	15	15
Chunhui et al	F	Transformation	30	/	/	7	37	/	3.5	STR	/	N	Deceased	3	3
Yin et al	F	de novo	/	/	/	0	31	SCC	/	/	/	N	Alive	156	/
Narla et al	F	Transformation	7	Adamantinomatous	/	21	28	SCC	/	NTR	/	N	NA	/	/
Jeong et al	M	Transformation	26	/	/	2	28	Sarcomatous	5	STR	/	N	Deceased	7	7
Nomura et al	M	de novo	/	Adamantinomatous	/	0	20	SCC	/	STR	50 Gy with additional 18 Gy	Y	Deceased	4	4
Wang et al	M	de novo	/	Adamantinomatous	/	0	2.6	/	5.5	NTR	/	N	Alive	12	/
Wang et al	M	de novo	/	Adamantinomatous	/	0	10	/	4	GTR	/	N	Alive	3	/
Wang et al	F	Transformation	5	Adamantinomatous	/	20	25	/	4.9	NTR	/	N	Deceased	3	3
Wang et al	M	Transformation	14	Adamantinomatous	/	10	24	/	3.6	STR	/	N	Deceased	0	0
Wang et al	F	Transformation	30	/	/	7	37	/	6.3	STR	/	N	Deceased	13	13
Wang et al	M	Transformation	3	/	/	15	18	/	5.8	STR	/	N	Alive	9	/
Wang et al	M	Transformation	31	Papillary	/	7	38	/	3.5	GTR	/	N	Alive	21	/
Jannssens et al	F	Transformation	39	Adamantinomatous	65.5 Gy	31	70	/	4.2	STR	60 Gy	N	Alive	3	/
Elarjani et al	F	Transformation	10	Adamantinomatous	50.4 Gy in 28 fractions	17	27	/	/	STR	/	N	Alive	36	/
Tamura et al	M	Transformation	4	Adamantinomatous	27 Gy in 15 fractions	49	53	SCC	/	STR	/	N	NA	/	/
Current Patient	M	Transformation	20	Adamantinomatous	50 Gy in 27 fractions	16	36	SCC	7.3	STR	/	Y	Deceased	2	2
